# Supplementary material for: Real-World Effectiveness of Elexacaftor/Tezacaftor/Ivacaftor in Cystic Fibrosis: A 24-Month Italian National Registry Study
Source: J Clin Med. 2026 Apr 2;15(7):2699. doi: 10.3390/jcm15072699 (PMC13073555; doi:10.3390/jcm15072699)
Supplement: Supplementary file 1 [file jcm-15-02699-s001.zip]

Archive with 1 entries (1 files):
- jcm-4185493-supplementary.pdf
